# Supplementary material for: Engineering a marine microalga Chlorella sp. as the cell factory
Source: Biotechnol Biofuels Bioprod. 2023 Sep 7;16:133. doi: 10.1186/s13068-023-02384-2 (PMC10485975; doi:10.1186/s13068-023-02384-2)
Supplement: Supplementary file 2 — Additional file 2: Dataset 1. The mRNA-Seq-based transcriptome datasets of Chlorella sp. MEM25. [file 13068_2023_2384_MOESM2_ESM.xlsx]

## Sheet: Sheet1
GeneID	GO	KEGG	NR		MC1-3h	MC2-3h	MC3-3h	MC1-24h	MC2-24h	MC3-24h	Ave (3h)	Ave (24h)	Ave (3+24 h)
g8657	GO:0010287//plastoglobule;GO:0009535//chloroplast thylakoid membrane;GO:0016021//integral component of membrane;GO:0009941//chloroplast envelope;GO:0009522//photosystem I;GO:0046872//metal ion binding;GO:0031409//pigment binding;GO:0016168//chlorophyll binding;GO:0009768//photosynthesis, light harvesting in photosystem I;GO:0009416//response to light stimulus;GO:0018298//protein-chromophore linka…	GO:0009768//photosynthesis, light harvesting in photosystem I;GO:0009416//response to light stimulus;GO:0018298//protein-chromophore linkage	GO:0010287//plastoglobule;GO:0009535//chloroplast thylakoid membrane;GO:0016021//integral component of membrane;GO:0009941//chloroplast envelope;GO:0009522//photosystem I;GO:0046872//metal ion binding;GO:0031409//pigment binding;GO:0016168//chlorophyll binding;GO:0009768//photosynthesis, light harvesting in photosystem I;GO:0009416//response to light stimulus;GO:0018298//protein-chromophore linka…		15874.7	15461.9	18012.8	7658.24	5844.71	6579.72	16449.8	6694.22	11572
g3843	GO:0010287//plastoglobule;GO:0009535//chloroplast thylakoid membrane;GO:0009523//photosystem II;GO:0016021//integral component of membrane;GO:0009941//chloroplast envelope;GO:0009522//photosystem I;GO:0031409//pigment binding;GO:0046872//metal ion binding;GO:0016168//chlorophyll binding;GO:0009768//photosynthesis, light harvesting in photosystem I;GO:0009765//photosynthesis, light harvesting;GO:0…	GO:0009768//photosynthesis, light harvesting in photosystem I;GO:0009765//photosynthesis, light harvesting;GO:0009416//response to light stimulus;GO:0018298//protein-chromophore linkage	GO:0010287//plastoglobule;GO:0009535//chloroplast thylakoid membrane;GO:0009523//photosystem II;GO:0016021//integral component of membrane;GO:0009941//chloroplast envelope;GO:0009522//photosystem I;GO:0031409//pigment binding;GO:0046872//metal ion binding;GO:0016168//chlorophyll binding;GO:0009768//photosynthesis, light harvesting in photosystem I;GO:0009765//photosynthesis, light harvesting;GO:0…		9067.32	9027.8	10993.4	4913.68	4173.33	4493.71	9696.16	4526.91	7111.53
g8920	GO:0022625//cytosolic large ribosomal subunit;GO:0003723//RNA binding;GO:0003735//structural constituent of ribosome;GO:0006412//translation	GO:0006412//translation	GO:0022625//cytosolic large ribosomal subunit;GO:0003723//RNA binding;GO:0003735//structural constituent of ribosome;GO:0006412//translation		6075.99	5991.53	7417.4	8419.84	7812.89	6811.44	6494.97	7681.39	7088.18
g9628	GO:0022625//cytosolic large ribosomal subunit;GO:0003723//RNA binding;GO:0003735//structural constituent of ribosome;GO:0006412//translation	GO:0006412//translation	GO:0022625//cytosolic large ribosomal subunit;GO:0003723//RNA binding;GO:0003735//structural constituent of ribosome;GO:0006412//translation		5980.9	6242.09	7209.99	5084.8	5564.18	5687.97	6477.66	5445.65	5961.65
g2135	GO:0005774//vacuolar membrane;GO:0005634//nucleus;GO:0022625//cytosolic large ribosomal subunit;GO:0005886//plasma membrane;GO:0003729//mRNA binding;GO:0003735//structural constituent of ribosome;GO:0042254//ribosome biogenesis;GO:0006412//translation;GO:0009860//pollen tube growth;GO:0009793//embryo development ending in seed dormancy	GO:0042254//ribosome biogenesis;GO:0006412//translation;GO:0009860//pollen tube growth;GO:0009793//embryo development ending in seed dormancy	GO:0005774//vacuolar membrane;GO:0005634//nucleus;GO:0022625//cytosolic large ribosomal subunit;GO:0005886//plasma membrane;GO:0003729//mRNA binding;GO:0003735//structural constituent of ribosome;GO:0042254//ribosome biogenesis;GO:0006412//translation;GO:0009860//pollen tube growth;GO:0009793//embryo development ending in seed dormancy		5091.28	5276.32	5748.53	5709.96	5440.7	5037.93	5372.04	5396.19	5384.12
g4571	GO:0009535//chloroplast thylakoid membrane;GO:0016021//integral component of membrane;GO:0009522//photosystem I;GO:0046872//metal ion binding;GO:0016168//chlorophyll binding;GO:0009765//photosynthesis, light harvesting;GO:0018298//protein-chromophore linkage	GO:0009765//photosynthesis, light harvesting;GO:0018298//protein-chromophore linkage	GO:0009535//chloroplast thylakoid membrane;GO:0016021//integral component of membrane;GO:0009522//photosystem I;GO:0046872//metal ion binding;GO:0016168//chlorophyll binding;GO:0009765//photosynthesis, light harvesting;GO:0018298//protein-chromophore linkage		7271.71	7424.44	7790.75	3544.6	2872.85	3154.13	7495.63	3190.53	5343.08
g895	GO:0005840//ribosome;GO:0005730//nucleolus;GO:0022625//cytosolic large ribosomal subunit;GO:0003735//structural constituent of ribosome;GO:0016567//protein ubiquitination;GO:0006412//translation;GO:0009793//embryo development ending in seed dormancy	GO:0016567//protein ubiquitination;GO:0006412//translation;GO:0009793//embryo development ending in seed dormancy	GO:0005840//ribosome;GO:0005730//nucleolus;GO:0022625//cytosolic large ribosomal subunit;GO:0003735//structural constituent of ribosome;GO:0016567//protein ubiquitination;GO:0006412//translation;GO:0009793//embryo development ending in seed dormancy		5209.43	5008.11	5945.85	5579.39	5091.66	4879.55	5387.8	5183.53	5285.66
g4568	GO:0016020//membrane;GO:0005840//ribosome;GO:0022627//cytosolic small ribosomal subunit;GO:0009507//chloroplast;GO:0003735//structural constituent of ribosome;GO:0019843//rRNA binding;GO:0000462//maturation of SSU-rRNA from tricistronic rRNA transcript (SSU-rRNA, 5.8S rRNA, LSU-rRNA);GO:0006412//translation;GO:0006414//translational elongation	GO:0000462//maturation of SSU-rRNA from tricistronic rRNA transcript (SSU-rRNA, 5.8S rRNA, LSU-rRNA);GO:0006412//translation;GO:0006414//translational elongation	GO:0016020//membrane;GO:0005840//ribosome;GO:0022627//cytosolic small ribosomal subunit;GO:0009507//chloroplast;GO:0003735//structural constituent of ribosome;GO:0019843//rRNA binding;GO:0000462//maturation of SSU-rRNA from tricistronic rRNA transcript (SSU-rRNA, 5.8S rRNA, LSU-rRNA);GO:0006412//translation;GO:0006414//translational elongation		4235.53	4274.6	5036.88	4875.79	4476.61	4440.12	4515.67	4597.51	4556.59
g2920	NA;NA;NA	NA	NA;NA;NA		1649.72	2480.24	2217.37	7363.41	5231.84	5022.44	2115.77	5872.57	3994.17
g5910	GO:0005840//ribosome;GO:0030686//90S preribosome;GO:0005634//nucleus;GO:0009506//plasmodesma;GO:0005794//Golgi apparatus;GO:0022627//cytosolic small ribosomal subunit;GO:0005886//plasma membrane;GO:0009507//chloroplast;GO:0003729//mRNA binding;GO:0003735//structural constituent of ribosome;GO:0008792//arginine decarboxylase activity;GO:0006407//rRNA export from nucleus;GO:0000461//endonucleolytic…	GO:0006407//rRNA export from nucleus;GO:0000461//endonucleolytic cleavage to generate mature 3'-end of SSU-rRNA from (SSU-rRNA, 5.8S rRNA, LSU-rRNA);GO:0000447//endonucleolytic cleavage in ITS1 to separate SSU-rRNA from 5.8S rRNA and LSU-rRNA from tricistronic rRNA transcript (SSU-rRNA, 5.8S rRNA, LSU-rRNA);GO:0000028//ribosomal small subunit assembly;GO:0008295//spermidine biosynthetic process;G…	GO:0005840//ribosome;GO:0030686//90S preribosome;GO:0005634//nucleus;GO:0009506//plasmodesma;GO:0005794//Golgi apparatus;GO:0022627//cytosolic small ribosomal subunit;GO:0005886//plasma membrane;GO:0009507//chloroplast;GO:0003729//mRNA binding;GO:0003735//structural constituent of ribosome;GO:0008792//arginine decarboxylase activity;GO:0006407//rRNA export from nucleus;GO:0000461//endonucleolytic…		3967.89	3913.88	4602.88	3712.34	3889.62	3809.81	4161.55	3803.92	3982.74
g9231	GO:0022627//cytosolic small ribosomal subunit;NA;GO:0042274//ribosomal small subunit biogenesis;GO:0006364//rRNA processing	GO:0042274//ribosomal small subunit biogenesis;GO:0006364//rRNA processing	GO:0022627//cytosolic small ribosomal subunit;NA;GO:0042274//ribosomal small subunit biogenesis;GO:0006364//rRNA processing		4060.76	4000.98	4636.95	3444.07	3792.53	3956.01	4232.89	3730.87	3981.88
g3031	GO:0022627//cytosolic small ribosomal subunit;GO:0003735//structural constituent of ribosome;GO:0000028//ribosomal small subunit assembly;GO:0006412//translation	GO:0000028//ribosomal small subunit assembly;GO:0006412//translation	GO:0022627//cytosolic small ribosomal subunit;GO:0003735//structural constituent of ribosome;GO:0000028//ribosomal small subunit assembly;GO:0006412//translation		3649.93	3682.2	4626.6	4302.46	3860.31	3698.97	3986.24	3953.91	3970.08
g5598	GO:0022627//cytosolic small ribosomal subunit;GO:0070181//small ribosomal subunit rRNA binding;GO:0048027//mRNA 5'-UTR binding;GO:0003735//structural constituent of ribosome;GO:0000462//maturation of SSU-rRNA from tricistronic rRNA transcript (SSU-rRNA, 5.8S rRNA, LSU-rRNA);GO:0000028//ribosomal small subunit assembly;GO:0006412//translation	GO:0000462//maturation of SSU-rRNA from tricistronic rRNA transcript (SSU-rRNA, 5.8S rRNA, LSU-rRNA);GO:0000028//ribosomal small subunit assembly;GO:0006412//translation	GO:0022627//cytosolic small ribosomal subunit;GO:0070181//small ribosomal subunit rRNA binding;GO:0048027//mRNA 5'-UTR binding;GO:0003735//structural constituent of ribosome;GO:0000462//maturation of SSU-rRNA from tricistronic rRNA transcript (SSU-rRNA, 5.8S rRNA, LSU-rRNA);GO:0000028//ribosomal small subunit assembly;GO:0006412//translation		4038.01	3955.95	4964.48	3214.65	3648.14	3985.94	4319.48	3616.24	3967.86
g9356	GO:0022625//cytosolic large ribosomal subunit;GO:0003735//structural constituent of ribosome;GO:0019843//rRNA binding;GO:0000027//ribosomal large subunit assembly;GO:0006412//translation	GO:0000027//ribosomal large subunit assembly;GO:0006412//translation	GO:0022625//cytosolic large ribosomal subunit;GO:0003735//structural constituent of ribosome;GO:0019843//rRNA binding;GO:0000027//ribosomal large subunit assembly;GO:0006412//translation		3961.43	3906.35	4413.98	3672.11	3941.1	3880.34	4093.92	3831.18	3962.55
g6667	GO:0009535//chloroplast thylakoid membrane;GO:0009055//electron carrier activity;GO:0005507//copper ion binding;GO:0055114//oxidation-reduction process	GO:0055114//oxidation-reduction process	GO:0009535//chloroplast thylakoid membrane;GO:0009055//electron carrier activity;GO:0005507//copper ion binding;GO:0055114//oxidation-reduction process		2898.11	3022.76	3794.58	4901.41	4477.35	4163.68	3238.48	4514.14	3876.31
g8919	GO:0005840//ribosome;NA;NA	NA	GO:0005840//ribosome;NA;NA		3883.11	4015.98	4767.53	3561	3474.56	3491.81	4222.21	3509.12	3865.67
g10132	GO:0009506//plasmodesma;GO:0005730//nucleolus;GO:0005794//Golgi apparatus;GO:0022625//cytosolic large ribosomal subunit;GO:0009507//chloroplast;GO:0005773//vacuole;GO:0003735//structural constituent of ribosome;GO:0019843//rRNA binding;GO:0006412//translation;GO:0000027//ribosomal large subunit assembly	GO:0006412//translation;GO:0000027//ribosomal large subunit assembly	GO:0009506//plasmodesma;GO:0005730//nucleolus;GO:0005794//Golgi apparatus;GO:0022625//cytosolic large ribosomal subunit;GO:0009507//chloroplast;GO:0005773//vacuole;GO:0003735//structural constituent of ribosome;GO:0019843//rRNA binding;GO:0006412//translation;GO:0000027//ribosomal large subunit assembly	3399.84	3139.08	3472.56	3263.83	3187.75	3668.72	6401.81	3291.82	4419.43	3855.62
g8913	GO:0005634//nucleus;GO:0022627//cytosolic small ribosomal subunit;GO:0015935//small ribosomal subunit;GO:0003723//RNA binding;GO:0003684//damaged DNA binding;GO:0003735//structural constituent of ribosome;GO:0008534//oxidized purine nucleobase lesion DNA N-glycosylase activity;GO:0006281//DNA repair;GO:0006412//translation	GO:0006281//DNA repair;GO:0006412//translation	GO:0005634//nucleus;GO:0022627//cytosolic small ribosomal subunit;GO:0015935//small ribosomal subunit;GO:0003723//RNA binding;GO:0003684//damaged DNA binding;GO:0003735//structural constituent of ribosome;GO:0008534//oxidized purine nucleobase lesion DNA N-glycosylase activity;GO:0006281//DNA repair;GO:0006412//translation		3790.12	3934.5	4511.03	3505.56	3719.4	3592.56	4078.55	3605.84	3842.19
g7755	NA;NA;NA	NA	NA;NA;NA		3700.45	3509.56	4035.23	3663.7	3500.87	3411.65	3748.41	3525.41	3636.91
g5501	#N/A	#N/A	#N/A		7538.19	3570.77	4455.22	3483.27	1197.69	1396.98	5188.06	2025.98	3607.02
g5643	GO:0016020//membrane;GO:0016021//integral component of membrane;GO:0005886//plasma membrane;GO:0005524//ATP binding;GO:0000166//nucleotide binding;GO:0042626//ATPase activity, coupled to transmembrane movement of substances;GO:0016887//ATPase activity;GO:0006810//transport;GO:0055085//transmembrane transport;GO:0042221//response to chemical	GO:0006810//transport;GO:0055085//transmembrane transport;GO:0042221//response to chemical	GO:0016020//membrane;GO:0016021//integral component of membrane;GO:0005886//plasma membrane;GO:0005524//ATP binding;GO:0000166//nucleotide binding;GO:0042626//ATPase activity, coupled to transmembrane movement of substances;GO:0016887//ATPase activity;GO:0006810//transport;GO:0055085//transmembrane transport;GO:0042221//response to chemical		858.992	1148.92	1043.59	7316.91	5403.47	5708.81	1017.17	6143.06	3580.11
g3710	GO:0016020//membrane;GO:0044464//cell part;GO:0000166//nucleotide binding;NA	NA	GO:0016020//membrane;GO:0044464//cell part;GO:0000166//nucleotide binding;NA		4878.01	4992.65	5235.27	1845.32	2214.5	2168.37	5035.31	2076.06	3555.69
g2115	GO:0022625//cytosolic large ribosomal subunit;GO:0003729//mRNA binding;GO:0003735//structural constituent of ribosome;GO:0006412//translation;GO:0000463//maturation of LSU-rRNA from tricistronic rRNA transcript (SSU-rRNA, 5.8S rRNA, LSU-rRNA)	GO:0006412//translation;GO:0000463//maturation of LSU-rRNA from tricistronic rRNA transcript (SSU-rRNA, 5.8S rRNA, LSU-rRNA)	GO:0022625//cytosolic large ribosomal subunit;GO:0003729//mRNA binding;GO:0003735//structural constituent of ribosome;GO:0006412//translation;GO:0000463//maturation of LSU-rRNA from tricistronic rRNA transcript (SSU-rRNA, 5.8S rRNA, LSU-rRNA)		3147.89	3127.9	3638.29	3905.87	3350.03	3093.17	3304.69	3449.69	3377.19
g8655	GO:0009506//plasmodesma;GO:0005730//nucleolus;GO:0005794//Golgi apparatus;GO:0022625//cytosolic large ribosomal subunit;GO:0009507//chloroplast;GO:0005773//vacuole;GO:0003735//structural constituent of ribosome;GO:0019843//rRNA binding;GO:0006412//translation;GO:0000027//ribosomal large subunit assembly	GO:0006412//translation;GO:0000027//ribosomal large subunit assembly	GO:0009506//plasmodesma;GO:0005730//nucleolus;GO:0005794//Golgi apparatus;GO:0022625//cytosolic large ribosomal subunit;GO:0009507//chloroplast;GO:0005773//vacuole;GO:0003735//structural constituent of ribosome;GO:0019843//rRNA binding;GO:0006412//translation;GO:0000027//ribosomal large subunit assembly		3139.08	3263.83	3668.72	3399.84	3472.56	3187.75	3357.21	3353.38	3355.3
g3538	GO:0016021//integral component of membrane;GO:0022625//cytosolic large ribosomal subunit;GO:0046872//metal ion binding;GO:0003735//structural constituent of ribosome;GO:0019843//rRNA binding;GO:0006412//translation	GO:0006412//translation	GO:0016021//integral component of membrane;GO:0022625//cytosolic large ribosomal subunit;GO:0046872//metal ion binding;GO:0003735//structural constituent of ribosome;GO:0019843//rRNA binding;GO:0006412//translation		3230.77	2863.79	3961.98	3800.54	3327.52	2833.07	3352.18	3320.38	3336.28
g5500	NA;NA;NA	NA	NA;NA;NA		7097.61	2105.9	2297.94	4861.48	1369.01	1282.04	3833.81	2504.18	3168.99
g6501	NA;NA;NA	NA	NA;NA;NA		744.095	1056.8	1067.23	6051.43	3673.6	3610.56	956.042	4445.2	2700.62
g10594	GO:0005737//cytoplasm;GO:1901363//heterocyclic compound binding;GO:0097159//organic cyclic compound binding;GO:0003723//RNA binding;GO:0016301//kinase activity;GO:0004349//glutamate 5-kinase activity;GO:0003676//nucleic acid binding;GO:0006561//proline biosynthetic process;GO:0016310//phosphorylation	GO:0006561//proline biosynthetic process;GO:0016310//phosphorylation	GO:0005737//cytoplasm;GO:1901363//heterocyclic compound binding;GO:0097159//organic cyclic compound binding;GO:0003723//RNA binding;GO:0016301//kinase activity;GO:0004349//glutamate 5-kinase activity;GO:0003676//nucleic acid binding;GO:0006561//proline biosynthetic process;GO:0016310//phosphorylation		670.721	780.615	759.573	2367.97	1507.8	1538.38	736.969	1804.72	1270.84
g10907	NA;NA;NA	NA	NA;NA;NA		1052.42	1014.3	925.617	786.005	666.645	648.736	997.447	700.462	848.955
g6635	NA;NA;NA	NA	NA;NA;NA		905.868	253.903	277.79	898.53	157.221	173.962	479.187	409.904	444.545
